# Supplementary material for: Urate-lowering effect of delphinidin-3-glucoside in red kidney beans via binding to the FAD site of the XO enzyme
Source: J Adv Res. 2025 Apr 18;80:555–75. doi: 10.1016/j.jare.2025.04.022 (PMC12869243; doi:10.1016/j.jare.2025.04.022)
Supplement: Supplementary Data 2 [file mmc2.xlsx]

## Sheet: Metabolomics data
Metabolite	HUA1	HUA2	HUA3	HUA4	HUA5	HUA6	HUA7	HUA8	DP-3G1	DP-3G2	DP-3G3	Fold change (DP-3G/HUA)	P	VIP	VIP+P
α-Ketoglutarate	0.658883	0.359379	0.704682	1.16591	0.936017	1.10918	1.00432	2.06163	0.513579	1.08821	0.552349	0.718046	0.315584	0.767944
17-Hydroxyprogesterone	0.067905	0.15705	2.37185	0.602711	0.91422	1.98273	1.82269	0.080839	0.064705	0.100713	0.683348	0.282922	0.09694	0.894853
Deoxycytidine	1.58762	1.02445	1.24451	0.106771	0.839876	1.04811	0.869158	1.27951	0.25868	0.097237	1.11126	0.489058	0.136733	1.39525
3-Indolepropionic acid	1.13073	0.458673	1.13347	1.88413	0.710033	1.41391	0.558322	0.710731	1.6244	1.22371	1.46592	1.43801	0.039568	1.27879	*
3-Methyladenine	1.4946	0.634281	0.856541	0.79494	0.915984	0.96256	0.859537	1.48155	0.872402	0.90903	0.778859	0.853431	0.249433	0.746141
3-Methylindole	0.910576	0.111151	1.80902	1.272	1.40508	0.912272	0.728755	0.851154	0.531322	1.72858	1.92633	1.39541	0.333013	1.01014
3-Methylhistidine	1.64943	0.849068	0.984379	0.454257	0.409463	0.603312	0.691221	2.35887	0.881039	0.660933	1.32815	0.956707	0.778523	0.346932
Xanthurenic acid	1.23954	0.289675	0.403826	0.338754	0.279162	0.479411	0.319881	4.64975	2.70836	1.23907	0.261688	1.40304	0.462694	0.826845
4-Hydroxybenzaldehyde	0.533537	0.716937	0.521849	1.64176	0.688241	0.461643	1.33401	2.10202	1.55229	0.53199	0.589099	0.891127	0.796804	0.570624
5'-Methylthioadenosine	2.09046	0.918623	0.891375	1.34148	0.55773	0.474053	1.07404	0.652233	1.41818	1.7873	1.20769	1.47106	0.045673	1.239	*
5-Methoxy-DL-tryptophan	0.962473	0.470405	1.5507	0.808481	0.612757	0.773458	0.50004	2.32168	1.26293	1.24836	0.58993	1.03374	0.720191	0.43415
5-Methoxytryptophol	1.27113	0.613168	1.60828	0.753566	0.868905	0.733095	0.197477	1.95437	0.968284	1.04556	0.557362	0.857068	0.587267	0.571445
6-Hydroxynicotinic acid	1.50337	0.887674	0.869063	1.26953	0.819487	0.859192	0.975804	0.815879	1.30456	1.12824	0.936753	1.12319	0.341182	1.09887
Acetoacetic acid	0.852693	0.971592	1.39693	0.892516	0.709279	1.73039	0.60081	0.845785	1.93365	4.28612	0.695467	2.30508	0.066027	1.55633
Acetyl-CoA	1.01249	0.643034	0.685659	0.959028	1.19744	1.20505	0.592819	1.70447	0.900201	0.698983	0.787173	0.795452	0.189804	0.810422
L-Acetylcarnitine	0.534879	1.18652	0.523162	0.516068	1.45409	2.6962	0.452325	0.636757	0.567234	0.533329	0.523589	0.541384	0.116093	0.770763
Arachidonic acid	1.01727	1.76651	1.22532	0.92547	0.981046	0.608013	1.13661	0.339766	3.60384	0.88027	1.1592	1.8811	0.137711	1.15889
Azelaic acid	0.666098	0.582348	3.75315	0.61253	0.543912	0.549311	0.536872	0.755778	0.604933	0.633017	0.621457	0.619802	0.366982	0.417084
Beta-Alanine	1.14425	0.406756	0.300887	1.47398	1.2499	0.933004	2.25427	0.236961	3.75329	1.97574	0.883162	2.20406	0.083293	1.32831
Bilirubin	0.097272	4.49254	0.149406	0.484866	0.622435	0.553934	0.700917	0.898631	5.79383	0.524798	0.539145	2.28592	0.346453	0.646309
Biotin	1.13214	1.07656	1.12485	0.757065	0.950288	1.04697	1.12657	0.785542	1.31244	1.28916	1.51511	1.37224	0.003883	1.96592	*
Capric acid	0.232353	3.43148	0.330083	0.467285	0.233581	0.31364	0.223273	2.76831	0.532021	0.382459	0.293555	0.402678	0.241405	0.48532
Carnosine	1.44833	1.10435	1.66403	1.17418	1.05332	0.501786	0.134178	0.919821	2.79924	2.17162	0.639911	1.87026	0.091158	1.683
Cholesterol	0.482238	2.65579	1.13641	0.460495	0.437448	0.479933	0.853148	1.49454	2.36217	0.374891	0.595992	1.11102	0.85178	0.334909
Docosahexaenoic acid	0.996145	2.02055	0.944064	1.18189	0.854147	0.673507	0.897203	0.432488	3.68689	1.10368	1.1134	1.96799	0.113057	1.39017
Citric acid	0.512812	0.669839	0.770779	1.14831	0.792601	1.16873	0.792299	2.14463	1.00988	1.02323	1.02748	1.02019	0.492414	0.166641
Cortisone	2.73923	0.094428	1.2004	0.674436	1.06181	0.720143	0.098441	1.41112	0.542244	5.27558	3.40244	3.07342	0.04957	1.15136	*
Creatinine	1.43676	0.810453	1.07757	0.753303	0.725656	0.909814	0.732826	1.55361	2.65427	1.48679	0.999543	1.71353	0.061896	1.54673
Cystathionine	0.986804	0.343419	0.801187	3.16044	0.761354	0.639	0.783415	0.524376	0.356738	2.29881	1.11183	1.25579	0.688946	0.556129
5-Hydroxylysine	1.20131	1.09082	0.894555	0.850015	0.822399	1.47437	0.752105	0.914426	0.856495	1.47842	1.06221	1.13238	0.466435	0.715833
Glucosamine 6-phosphate	0.792695	1.03234	1.2585	1.29911	0.517901	0.657208	0.510966	1.93128	2.25626	1.79542	0.795459	1.61571	0.135693	1.35854
Isocitric acid	0.775612	0.844719	0.812151	0.838218	0.717688	1.07065	1.20776	1.73321	0.949553	0.7087	1.08053	0.912928	0.607357	0.675863
Dodecanedioic acid	0.926566	0.924251	0.923161	0.936393	1.05416	1.12002	1.03564	1.0798	1.04396	1.60406	0.906312	1.18478	0.181214	1.12423
Dodecanoic acid	0.664938	2.36097	0.393653	1.64982	0.461956	1.32809	0.410455	0.730119	0.574059	0.756548	0.493829	0.608145	0.175778	0.67954
D-Glucaric acid	0.460322	0.307397	0.234356	1.23988	0.205281	0.207318	0.202624	5.14282	1.02595	0.23891	0.234547	0.499803	0.467947	0.58649
Sphingosine	0.669807	1.30111	0.776717	1.85185	0.798293	1.08265	0.753774	0.765798	1.52336	1.28767	1.19751	1.33618	0.039497	1.16098	*
Eicosapentaenoic acid	0.633957	2.06032	1.22347	1.45839	0.890179	0.601753	0.828397	0.30353	6.0846	0.927911	0.881854	2.63145	0.141226	1.25719
Flavin adenine dinucleotide	0.774889	0.710799	1.1304	1.138	0.663885	0.670474	1.98907	0.922482	0.738365	0.772643	0.758533	0.756514	0.156493	0.739087
Folate	1.41492	0.20724	1.98726	0.21798	0.970289	0.54318	0.55313	2.106	1.46317	2.35299	1.36325	1.72647	0.048581	1.06111	*
Gamma-Linolenic acid	0.500547	1.75497	1.23527	1.27772	0.653275	0.849455	0.707966	1.0208	4.78508	1.33724	0.864035	2.32878	0.100348	1.46776
Gentisic acid	1.02784	0.94283	1.00533	0.991695	0.880602	0.935808	0.992283	1.22361	0.979395	1.02486	1.00615	1.00347	0.842198	0.092085
Glucose 6-phosphate	0.323243	0.231499	0.252281	0.409306	0.261742	0.421162	0.221479	5.87929	0.366503	0.603413	0.385918	0.451945	0.459806	0.116592
Glucose	1.19068	1.09314	1.11716	1.02632	1.04823	0.844663	1.11357	0.566235	0.803356	0.834469	1.02238	0.886735	0.292827	0.604082
Glutamine	0.920751	0.863992	1.03651	1.16996	0.924458	1.13407	0.955061	0.995197	1.06711	1.11115	1.14788	1.10871	0.033316	1.31465	*
Glutaric acid	1.37753	0.282009	1.18309	0.296625	1.60789	2.5179	0.368961	0.365995	2.46424	7.02161	5.13159	4.87248	0.001697	1.90218	*
Glycerophosphocholine	1.0448	1.20796	1.06428	1.13565	1.34169	0.927696	0.853456	0.424468	0.816408	1.17881	1.44518	1.1468	0.469358	0.890538
Glycine	1.10794	1.10246	0.949107	0.955218	0.931561	1.10477	0.924534	0.924402	0.796769	0.866739	1.23781	0.967106	0.602045	1.0722
Glycocholic acid	0.600607	0.550931	1.5788	0.613948	1.04884	1.55881	0.507909	1.54016	0.572298	2.29829	0.798754	1.22311	0.60759	0.493289
Glycolic acid	1.45126	1.16343	1.0433	0.547668	0.846053	0.816981	0.973276	1.15803	0.824791	0.64123	0.981712	0.815911	0.229126	0.979105
Hexadecanedioic acid	0.634836	1.31978	1.30653	1.00394	0.767676	0.70445	0.824091	1.43869	1.26298	1.73227	1.14881	1.38135	0.084499	1.22034
Hippuric acid	1.21475	0.414649	0.784543	0.802094	0.88453	0.820402	0.195803	2.88323	1.06689	1.41855	0.878822	1.12142	0.285087	0.592709
4-Hydroxyproline	0.777668	0.731378	0.563841	0.908941	1.48614	0.853383	0.797879	1.88077	0.55542	0.616797	0.637243	0.603153	0.017345	1.23794	*
Hypotaurine	0.235589	0.300171	0.216326	0.653478	0.602344	2.04421	0.101613	3.84627	1.85918	0.376627	0.286997	0.840934	0.825457	0.279585
Indole-3-acetamide	0.98015	0.778148	0.44443	0.448091	0.64559	0.739904	0.883361	3.08033	1.48157	0.923766	0.444792	0.950043	0.91054	0.346883
Indoleacetic acid	0.743242	0.8221	1.19308	0.361933	0.489119	2.33294	0.603549	1.45404	1.47779	1.22089	1.92725	1.54198	0.047222	1.14136	*
L-Aspartyl-L-phenylalanine	0.725756	0.334391	0.523614	0.312812	0.627342	0.941593	0.394727	4.13976	1.06962	0.99131	1.03166	1.03086	0.181184	0.58362
L-Carnitine	1.19855	0.937553	1.02238	1.08987	1.02046	0.949239	0.972943	0.809005	0.899159	1.04908	1.02123	0.989823	0.874308	0.18523
L-Dopa	0.340687	0.030446	0.126765	1.3294	1.13913	1.17278	0.177702	3.68309	0.915441	1.60137	0.066627	0.861148	0.829029	0.59552
L-Histidine	1.07968	1.01503	1.02562	1.01086	0.976748	0.873611	0.962938	1.0555	0.948502	1.01823	1.09536	1.0207	0.653841	0.469875
L-Leucine	0.947804	0.988312	1.03055	0.962546	0.987911	1.06751	0.982671	1.03269	0.992983	1.00905	1.08865	1.03023	0.324512	1.27766
L-Lysine	0.846131	0.970187	0.689913	0.866618	0.830418	0.837564	0.715363	2.24381	0.700576	0.768927	0.869363	0.779622	0.254519	0.779275
L-Malic acid	0.983615	0.902261	1.22465	0.949023	1.00718	0.851074	0.911229	1.17096	0.937253	0.980764	0.962854	0.96029	0.435932	0.462791
L-Phenylalanine	1.04824	1.02237	1.01448	0.962885	1.03629	0.933843	0.928945	1.05294	0.922905	1.08379	1.16362	1.05677	0.280602	1.1848
L-Proline	1.0137	0.882227	0.860107	0.999233	0.959253	1.1029	0.936176	1.2464	0.689941	0.745869	0.889152	0.774987	0.013785	1.76908	*
L-Serine	0.868267	1.19752	0.809515	0.976595	1.09366	1.11271	0.991697	0.950036	0.561227	0.734246	0.983617	0.759697	0.035412	1.73886	*
Thyroxine	0.951603	0.668334	1.02523	1.07865	1.50124	1.35592	1.20492	0.214096	0.758602	1.13566	1.28001	1.05809	0.577667	0.528996
L-Tryptophan	0.896138	0.943313	1.00205	0.881721	1.11959	1.05899	1.17456	0.923632	1.03553	1.08034	0.970167	1.02868	0.52883	0.38264
L-Tyrosine	0.533024	0.846264	1.02811	0.929952	1.93374	1.2365	0.349746	1.14267	0.384557	1.6983	0.696427	0.92643	0.709088	0.177342
Methionine	0.947239	1.03983	0.840614	0.939759	1.1616	1.14823	0.975742	0.946982	0.581732	0.569402	0.914813	0.688649	0.005279	1.97008	*
Methyl-THF	0.52973	0.485917	0.518127	1.58283	1.5744	1.37971	1.29865	0.630628	1.64074	0.900346	1.66333	1.40147	0.181385	0.981856
Myristic acid	0.587991	0.628702	1.7196	1.96904	0.642951	1.00083	0.466185	0.984697	1.41714	3.1942	1.15993	1.92376	0.089109	1.50001
N-Alpha-acetyllysine	1.97541	1.35231	1.82215	0.147581	1.22619	0.132349	1.16192	0.182094	0.145751	0.152517	1.55347	0.617245	0.44838	0.738948
N-Acetyl-L-alanine	1.55397	0.315631	1.87644	1.24094	0.261572	0.63711	0.449463	1.66487	0.130897	1.14467	0.565175	0.613581	0.351697	0.72161
N-Acetyl-L-methionine	1.20815	0.698565	0.850345	1.11096	0.772024	1.41403	0.67264	1.2733	0.828966	0.851826	0.67546	0.785418	0.095924	0.953705
N-Acetyl-L-phenylalanine	1.52913	0.602115	0.826036	0.94813	0.912241	1.12704	0.675497	1.37981	1.34618	1.25446	0.871429	1.15736	0.367038	0.82965
N-Acetyl-L-tyrosine	1.17826	0.746034	0.861941	0.863208	1.08862	1.12446	1.04425	1.09322	0.899007	0.815504	0.753794	0.822768	0.033419	1.3517	*
N-Formyl-L-methionine	1.35116	0.558177	0.595177	2.35873	0.521337	0.526511	1.18146	0.907442	0.579825	2.50899	0.595663	1.22816	0.670441	0.682023
Niacinamide	1.11969	0.87088	0.870304	1.39043	0.912529	0.898598	0.940408	0.997167	1.21048	1.16334	0.968349	1.11406	0.252137	1.19001
Nicotinic acid	1.6497	0.762361	0.589779	1.54306	1.01181	0.567651	0.820808	1.05483	0.940496	1.12382	1.13821	1.06751	0.413617	0.386251
Octadecanedioic acid	0.59652	1.28212	1.30876	0.669221	0.734567	0.927478	0.658938	1.82239	0.979558	1.21052	0.86573	1.0186	0.641068	0.086841
Oxidized glutathione	0.82423	0.384306	0.796306	1.03551	0.478392	0.681102	0.408642	3.39152	0.792723	1.47723	0.787425	1.01912	0.480572	0.110062
L-Palmitoylcarnitine	0.688929	0.71583	1.08031	1.31862	0.962086	1.17868	0.838036	1.21751	0.772562	1.04973	1.15374	0.992012	0.957385	0.392721
Pantothenol	1.24832	0.969052	1.27227	0.970132	0.712447	0.982558	0.790669	1.05455	1.10667	0.973734	1.81676	1.29906	0.142063	1.3229
Pentadecanoic acid	0.19966	1.23092	2.95813	1.57243	0.773413	0.530676	0.479273	0.255493	1.76941	0.330979	0.168106	0.756164	0.55023	0.870337
Pipecolic acid	1.03733	1.22523	0.859604	0.993016	0.980265	1.06383	0.90304	0.937687	0.820963	0.938759	1.0779	0.945872	0.490514	0.909328
Progesterone	0.150835	1.12539	2.72147	0.145531	0.497595	1.78419	1.15722	0.417764	0.144019	0.150398	0.179918	0.158112	0.008067	1.44367	*
Prostaglandin E2	1.22586	1.38435	0.96942	1.16381	0.566838	1.16655	0.612319	0.910854	0.795966	1.13023	1.12114	1.01578	0.786102	0.19088
Pyridoxal 5'-phosphate	0.252281	0.800248	0.272867	0.298218	0.891547	0.967094	0.83207	3.68568	5.56142	1.4442	0.237181	2.41427	0.236896	0.702588
Pyrrole-2-carboxylic acid	0.870646	0.798636	0.851574	0.840027	0.745924	0.753328	0.73627	2.4036	0.829609	0.868123	0.852269	0.85	0.481018	0.532066
Pyruvate	0.772131	0.833419	1.06298	1.16925	1.03546	0.975375	0.772355	1.37903	0.627543	1.23519	0.824015	0.895584	0.446793	0.504763
Quinaldic acid	0.538254	0.288329	0.871989	1.17539	1.7454	2.25541	0.413226	0.712002	1.45937	1.83677	2.22183	1.83932	0.017542	1.50587	*
Quinic acid	1.20478	0.571687	1.15221	1.02489	1.19631	0.892514	1.49846	0.459147	0.985445	0.913533	1.34018	1.07972	0.513164	0.44046
Reduced glutathione	1.01342	0.929604	0.991224	0.977784	0.868249	0.876866	0.857011	1.48584	0.965657	1.01049	0.992033	0.989392	0.889383	0.219497
All-trans-retinoic acid	0.536988	4.1997	0.525226	0.72002	0.460064	0.46463	0.454109	0.639268	6.52526	0.535432	0.525654	2.52878	0.286298	0.849605
Rhamnose	1.2746	1.11687	1.14565	0.920802	1.10811	0.722386	0.730368	0.981222	1.00355	1.01408	0.741045	0.919557	0.51278	0.886432
Riboflavin	1.35518	0.637827	1.09424	1.13983	0.896531	0.838587	0.764512	1.27329	1.00969	1.03317	1.30937	1.11741	0.320025	0.562841
Ribothymidine	0.692027	1.3025	1.11615	0.488538	0.33739	0.734447	1.07403	2.25491	1.06694	0.397986	0.599627	0.688183	0.321123	0.837738
Salicin	1.00934	0.129838	5.23384	0.081719	0.405629	0.413432	0.252625	0.473577	0.090634	0.298829	0.121536	0.170333	0.105697	0.953109
S-Adenosylmethionine	1.8436	1.08205	1.16408	0.604295	0.927308	1.06734	0.485383	0.825941	2.70423	1.42539	1.10574	1.74512	0.072581	1.54223
Serotonin	0.92221	1.28361	0.757511	1.02704	1.48977	0.872571	0.951957	0.695327	1.22703	1.358	1.20316	1.26273	0.025868	1.19169	*
Sorbitol	1.03874	0.719228	0.736654	1.18963	1.01152	0.793837	0.859368	1.65103	1.11271	0.792824	0.79852	0.901351	0.539224	0.671129
Spermine	1.25605	0.774761	0.750977	1.0642	0.93649	1.13315	0.270805	1.81357	0.965195	1.47381	1.66527	1.36809	0.161295	0.979735
Taurocholic Acid	2.29696	1.28148	1.06323	0.312131	1.15464	0.423735	0.841604	0.626218	0.347763	1.00953	0.981094	0.779462	0.50152	0.471827
Testosterone	0.298397	0.021418	0.052424	4.77808	2.24288	0.558491	0.035536	0.012766	0.012828	1.15625	0.008532	0.392537	0.416554	0.626385
Tetradecanedioic acid	0.889145	0.954865	1.14318	1.02512	1.02423	1.04601	1.0662	0.85125	1.38594	1.62954	1.46185	1.49244	5.97e-05	2.3213	*
Thiamine	1.0501	0.963244	1.02709	1.01317	0.899668	0.908598	0.888024	1.25011	1.0006	1.04705	1.02793	1.0252	0.487819	0.201372
Thymine	0.484989	1.70368	0.474365	0.467933	1.35301	1.19056	1.66103	0.66443	0.673981	0.836721	0.795351	0.768684	0.273813	0.814008
Tryptamine	1.17649	0.380239	0.853831	1.43227	0.889931	0.403554	0.980564	1.88313	2.29875	1.97047	1.19521	1.82148	0.043804	1.57439	*
Tryptophanol	0.458655	0.739296	1.20205	1.18536	0.82306	0.552142	0.546333	2.49311	0.555683	1.23476	0.532493	0.774314	0.517309	0.536329
1,11-Undecanedicarboxylic acid	1.15056	0.554875	1.24691	1.09805	0.875944	1.16173	1.08516	0.826752	0.836003	1.51762	1.37838	1.244	0.206104	1.18541
11Z-Eicosenoic acid	0.778357	1.11552	1.81097	1.12299	1.07345	0.690139	0.928527	0.480045	1.24599	2.30367	1.08931	1.54632	0.119846	1.38771
2-Phenylbutyric acid	0.987232	0.415686	1.20389	0.880145	0.937259	1.40439	0.408797	1.7626	0.431807	2.70026	1.26665	1.46624	0.335809	0.851793
3-Hydroxybutyric acid	0.926312	1.45825	0.906021	0.893736	1.1281	0.801493	0.783344	1.10275	6.36376	1.93598	0.90676	3.06883	0.037008	1.61342	*
3-Oxocholic acid	0.547202	0.587876	2.2009	0.388716	0.777465	1.60075	1.11364	0.783451	0.223597	0.449655	5.63537	2.10287	0.31834	1.22028
5a-Pregnane-3,20-dione	0.221915	0.605406	1.24466	0.214111	0.498557	2.44272	0.290791	2.48185	0.41555	0.793076	0.217231	0.475286	0.200289	0.584063
5-Hydroxy-L-tryptophan	1.05074	0.572507	1.27805	1.34595	0.924696	1.06429	0.668135	1.09563	1.78953	1.63919	0.901865	1.44352	0.076183	1.70834
Acetylcysteine	1.11137	0.18953	0.530034	0.66675	0.454502	0.950421	0.492464	3.60493	1.38013	1.40653	0.094572	0.96041	0.777279	0.936318
Adenosine monophosphate	0.238388	0.218671	0.233166	0.25127	0.204239	0.206266	0.201595	6.44641	0.227152	0.237697	0.233357	0.232735	0.356939	0.593974
ADP	0.722569	0.370744	0.670237	2.19778	0.223098	2.17088	0.22021	1.42447	0.248127	0.259646	1.02604	0.511272	0.249119	0.684815
Arachidic acid	0.429867	1.3172	1.98498	0.924974	0.637153	0.809021	1.16733	0.729473	1.01185	1.67241	0.973873	1.21938	0.315285	0.644579
Chenodeoxycholic acid	1.00252	0.756456	2.61849	0.574161	0.724845	1.02558	0.650255	0.647702	0.974102	0.895934	1.7411	1.20371	0.367363	0.551705
Corticosterone	0.883789	0.4363	1.62078	0.757587	1.53572	1.29014	1.12444	0.351237	0.231101	0.427868	0.633145	0.430705	0.022337	1.23185	*
Creatine	0.969848	0.918616	1.04033	1.31784	0.980765	1.06925	1.14049	0.562856	0.937066	1.50127	1.12966	1.18933	0.261615	1.09965
Cytidine	0.844054	0.847144	0.995016	1.01355	0.782519	1.23195	0.792608	1.49315	0.638502	0.0095	0.914287	0.520763	0.04833	1.60018	*
Daidzein	1.20373	0.830595	0.453978	0.74091	0.818642	1.51303	0.492894	1.94622	1.69784	2.20385	0.555695	1.48579	0.267009	0.978309
Deoxyuridine	0.924132	1.36219	0.960533	1.16853	0.380338	0.36112	0.344749	2.49841	0.510366	0.786556	0.803233	0.700052	0.300113	0.681286
Elaidic acid	1.05002	1.2867	1.3424	1.23774	0.945844	0.727844	0.821752	0.587696	2.25343	1.39394	0.986643	1.54467	0.069558	1.68526
Epinephrine	0.347851	0.468081	0.637735	0.825166	0.683094	2.78932	0.976147	1.27261	1.10989	0.586666	1.5321	1.07622	0.607224	0.576062
Glycylproline	1.11274	0.089599	0.226957	1.79864	0.105217	1.05913	0.727127	2.8806	0.921365	1.30422	0.184861	0.803481	0.691279	0.538611
Guanidoacetic acid	0.254167	1.05324	1.53205	0.684268	0.589692	0.910588	0.475917	2.50008	0.352737	1.98407	0.880799	1.07254	0.889185	0.218808
Guanosine	0.803601	1.01791	0.469541	1.41199	0.71682	1.17405	1.01416	1.39193	0.976972	0.994001	1.19878	1.05658	0.489154	0.337665
Hydroxykynurenine	0.365644	1.19599	0.146711	0.895072	0.670483	1.77608	1.49791	1.4521	2.2066	2.77382	1.01433	1.99825	0.053215	1.44245
Hydroxyphenyllactic acid	1.40822	0.429614	1.25442	1.08345	0.988779	0.797535	0.706484	1.33149	1.03001	1.46091	0.792539	1.09449	0.618267	0.742023
Inosine	0.762927	0.521671	0.529915	0.937378	0.419873	1.02921	0.384571	3.41445	0.274397	0.34523	0.411433	0.343687	0.016843	1.38769	*
Kynurenic acid	1.23237	0.67833	0.8872	0.871778	0.673745	1.15997	0.845174	1.65143	2.76432	1.25462	0.971887	1.66361	0.102877	1.38519
L-Alanine	1.04707	0.90269	1.04801	1.28536	1.00619	0.968667	1.26576	0.476257	0.846064	1.67762	0.928174	1.15062	0.490293	0.788718
Liothyronine	1.30131	0.787965	1.17465	1.50656	0.49639	0.589655	1.87883	0.264641	2.02106	2.29083	1.78767	2.03319	0.00274	1.82583	*
L-Kynurenine	1.05468	0.88222	1.09551	0.877328	0.994662	1.09478	0.947617	1.0532	1.52362	1.26836	0.894675	1.22889	0.075863	1.60564
L-Threonine	0.575673	1.10804	0.477656	1.4003	0.642915	1.276	1.40122	1.1182	0.491522	0.020385	1.21759	0.576501	0.089521	1.27544
L-Valine	0.935657	0.779207	0.862884	1.05422	0.925773	1.05055	0.903805	1.4879	0.867546	1.13166	0.834314	0.944508	0.667085	0.416216
Maltotriose	0.326609	0.05822	0.042194	0.394628	0.220149	0.298538	0.021816	6.63785	2.12131	2.26976	0.051538	1.48087	0.396816	0.902684
Mesaconic acid	0.611319	0.560757	0.597928	0.58982	2.93777	1.45768	0.516968	0.727757	0.582505	0.609548	0.598416	0.596823	0.193418	0.644869
N-Acetyl-D-glucosamine	1.05225	0.972253	1.02507	1.03479	0.950574	0.844114	0.964035	1.15691	1.09638	1.05942	1.06372	1.07317	0.060799	0.928377
N-Acetylglutamine	0.254637	0.315537	0.370735	0.872309	0.21816	1.16022	0.759666	4.04874	0.860295	0.544623	0.478305	0.627741	0.44862	0.123418
N-alpha-Acetyl-L-citrulline	1.04095	0.246391	0.675818	1.1818	0.587917	1.28772	0.708406	2.271	1.29003	1.31178	0.340624	0.980811	0.962842	0.552218
Oxytocin	0.520829	0.477752	0.872579	1.56619	1.25722	2.24496	0.440444	0.620031	0.49628	2.43726	3.54801	2.16052	0.096552	1.63423
Palmitic acid	0.382025	2.57386	1.01454	1.34995	0.633141	0.733272	0.858424	0.454789	2.88046	0.994504	1.01939	1.63145	0.228511	0.990164
Phenylacetylglycine	1.23617	0.537921	0.995341	0.84551	0.751384	0.802531	1.09628	1.73486	1.52464	0.754641	1.09134	1.12354	0.59621	0.355533
Pterin	1.0501	0.963244	1.02709	1.01317	0.899668	0.908598	0.888024	1.25011	1.0006	1.04705	1.02793	1.0252	0.487819	0.201385
Quinolinic acid	0.320519	0.294009	0.313498	0.309247	0.274604	0.628935	5.47762	0.381568	0.305412	0.31959	0.313754	0.312918	0.250373	0.66692
Senecioic acid	0.526532	0.428235	0.989306	1.07444	2.4051	0.493668	1.26179	0.820924	0.815971	0.689599	1.67923	1.0616	0.712315	0.543893
Spermidine	1.06641	0.780343	0.666822	1.43603	0.917989	1.12416	0.628362	1.37988	1.2872	1.63365	1.16943	1.36343	0.055136	1.32522
Stearic acid	0.836204	2.0469	1.02181	0.915897	0.823121	0.672526	0.95346	0.730082	2.56995	1.22546	1.09424	1.62989	0.093843	1.27259
Symmetric dimethylarginine	1.34841	0.837996	0.843513	1.02778	0.852786	0.894137	0.845605	1.34978	1.2991	1.05791	0.897565	1.08486	0.525992	0.796673
Taurochenodesoxycholic acid	1.32093	1.00776	1.01986	0.750973	1.02889	0.637527	1.38434	0.849711	0.793975	1.41181	1.13824	1.11468	0.54708	0.524574
Undecanedioic acid	0.862647	0.90877	2.49212	0.401388	0.356423	0.359961	0.510278	2.10841	1.44528	1.46511	1.4931	1.46783	0.046339	0.666923
Vitamin D3	0.60833	2.62613	1.09555	0.708618	0.705023	0.608126	0.6274	1.02083	3.38297	0.559306	0.650364	1.53088	0.438468	0.803799
P-Octopamine	2.22864	0.593805	0.601452	0.513185	0.843474	0.968111	0.432859	1.81847	0.202874	0.583228	0.66426	0.483454	0.09297	1.28259
Trehalose	0.65363	0.599569	0.639312	0.760308	0.559996	0.650241	2.83341	1.30354	1.87956	0.651736	0.84088	1.12406	0.643215	0.182598
N-Acetylmannosamine	0.70772	0.925119	0.603508	0.903234	0.760694	0.723523	1.02443	2.35177	3.30505	1.0599	1.27753	1.88083	0.094404	1.14147
Deoxyadenosine	1.38387	0.257633	2.39644	0.677016	0.319066	0.785263	0.237515	1.94319	0.267625	1.87919	0.844519	0.99711	0.934995	0.104174
D-Ornithine	0.83406	0.658657	1.11356	1.58172	0.721367	0.790048	1.33028	0.970302	0.998415	0.931864	0.990419	0.973566	0.825656	0.337513
6-Hydroxydopamine	2.39843	0.106525	1.05204	2.0738	1.43421	0.698548	0.098206	0.138249	3.1738	0.115793	1.93892	1.74283	0.335757	0.966565
4-Acetamidobutyric acid	1.47938	0.445929	0.93742	0.81565	0.864706	1.14437	0.646699	1.66584	1.85031	1.59134	1.06359	1.50175	0.09027	1.32248
Erythritol	1.06961	0.561339	0.76259	0.671986	0.727947	0.767289	0.773861	2.66538	2.06087	0.927804	0.631758	1.20681	0.592035	0.499395
2-Ketobutyric acid	0.54061	0.384447	0.443916	2.27128	0.525123	0.362637	2.97305	0.498939	0.399357	0.417897	5.76004	2.19243	0.330459	0.829272
Heneicosanoic acid	1.01058	0.926997	1.02182	0.975041	0.865813	0.874407	1.12228	1.20307	0.962948	1.07115	0.98925	1.00778	0.813968	0.050516
Histamine	0.300182	0.70829	0.293606	1.40108	1.95993	1.16152	1.81804	0.357358	0.833265	1.40038	2.98556	1.73974	0.20491	1.38866
1-Stearoyl-2-Hydroxy-sn-Glycero-3-Phosphoethanolamine	0.861135	2.55288	0.597257	0.737786	0.511362	0.659899	0.564769	1.51491	3.59084	0.552818	0.653833	1.59916	0.409609	0.81315
2-Hydroxyphenethylamine	0.244958	1.38482	0.511965	0.535792	0.998294	0.909199	1.28445	2.13052	0.195923	0.476214	1.31356	0.661897	0.337675	1.23991
Acetylcholine	1.16179	0.611529	0.559278	2.1469	0.731003	1.64543	0.557179	0.586889	2.07259	0.016278	1.64291	1.24393	0.396243	0.484459
Indoleacrylic acid	1.76702	0.560587	0.961827	1.39942	0.823943	0.989748	0.727902	0.769551	2.09212	1.85912	0.860025	1.60376	0.088145	1.70543
Oleoylethanolamide	0.642944	4.0655	0.563166	0.572039	0.390778	0.325767	0.654684	0.785126	17.0967	0.649288	0.508117	6.08471	0.139095	1.06258
7-Ketocholesterol	0.627321	1.33241	3.0351	0.290611	0.481876	0.263806	0.563301	1.40558	1.55751	0.167222	0.041205	0.588645	0.158353	1.45299
N-Palmitoylsphingosine	0.377571	3.00885	0.876411	0.437875	0.588064	0.670088	0.732774	1.30837	2.39685	0.530824	0.001547	0.976407	0.188043	1.49217
Gamma-Butyrolactone	0.892094	0.818309	1.88103	1.00029	0.764299	0.771885	0.810079	1.06201	1.06249	0.889508	0.873264	0.941755	0.696956	0.425239
Glycerol	0.7674	0.773969	1.29031	1.36594	0.971961	0.971244	0.733505	1.12567	0.874392	1.41925	1.06538	1.11967	0.486278	0.695059
4-Trimethylammoniobutanoic acid	0.919697	0.846426	0.827368	1.07396	0.840608	0.856432	0.899566	1.73594	1.31806	1.05395	0.644199	1.00541	0.977185	0.642414
Citrulline	1.16405	0.470691	0.354523	1.19101	0.892613	1.15272	1.20777	1.56662	1.37043	1.36911	0.304793	1.01478	0.839649	0.756147
Cyclohexanone	0.887541	1.29283	0.670575	0.804636	1.08007	0.525899	0.785221	1.95324	1.81808	0.50559	0.552394	0.95869	0.666329	0.572347
3,5-Diiodo-L-tyrosine	0.512054	0.666826	3.88551	0.494046	0.584916	0.5092	0.737866	0.609584	0.487918	0.51057	0.501246	0.499911	0.152567	0.510918
DL-2-Aminooctanoic acid	1.04989	1.09253	1.3993	1.04377	0.89837	0.136402	1.39475	0.984985	1.57933	1.42074	1.38097	1.46035	0.014549	0.863855
Guaiacol	0.685795	2.54417	0.722911	0.661677	0.587553	0.977176	0.579949	1.24076	0.65347	0.683807	1.16091	0.832729	0.574392	0.647687
Guanidine	0.991487	0.865027	1.3169	0.807047	1.00025	0.882679	0.732307	1.4043	1.21672	0.64076	0.805743	0.887741	0.463397	0.735185
Indoxyl sulfate	1.04017	0.430161	1.22054	0.867556	0.769448	1.26662	0.991184	1.41431	3.42405	1.91515	1.00404	2.11441	0.029913	1.74349	*
Uridine 5'-monophosphate	0.903949	0.829184	0.884148	1.781	0.807859	0.953308	0.764433	1.07612	0.861342	0.901329	0.884869	0.882514	0.349045	0.554548
Trigonelline	1.16806	0.182366	0.426765	0.773695	0.375665	1.24307	0.450437	3.37994	1.53615	1.74569	0.253383	1.17841	0.710033	0.730943
2-Hydroxycinnamic acid	1.25511	0.799467	0.642766	1.05939	0.973193	1.22504	0.451563	1.59347	1.76434	1.10555	0.663113	1.17767	0.543499	0.87478
Cotinine	1.55547	0.558661	0.98015	2.04506	0.671968	0.625639	0.631825	0.931226	2.16902	3.68512	0.70419	2.18611	0.068011	1.67991
L-Arginine	0.843506	1.3454	0.630653	0.53568	1.09305	1.35615	0.294794	1.90078	0.516444	0.877463	1.25557	0.883158	0.69597	0.823509
L-Glutamic acid	0.701646	0.61077	0.922891	1.23063	0.716688	1.14972	0.783792	1.88387	0.920282	1.06582	0.642546	0.876216	0.541242	0.516906
5-Hydroxyindoleacetic acid	0.539023	0.430049	0.562408	0.762914	0.622189	0.689436	0.366106	4.02788	1.13801	0.839017	0.763079	0.91337	0.427344	0.317317
Anserine	0.932958	0.868719	0.912521	0.900148	0.79931	1.35674	0.788964	1.44064	0.888983	0.930254	0.913266	0.910834	0.353751	0.571042
Hydroxyoctanoic acid	1.04104	0.38745	1.04843	0.768955	0.754593	0.624558	0.839729	2.53524	0.263284	1.23879	0.923987	0.808685	0.54587	0.531906
Isovalerylglycine	1.45906	0.426696	0.794049	1.11781	0.523205	0.681436	1.08894	1.90881	2.28483	1.27495	1.06792	1.54256	0.157972	1.17241
Traumatic acid	0.703111	1.28254	2.74039	0.661951	0.902997	0.261154	1.05409	0.393769	1.83304	2.12328	0.59664	1.51765	0.319735	1.02364
Androstanedione	0.869062	1.63014	0.850025	0.838499	1.29079	0.751957	0.73493	1.03459	0.828099	0.866543	0.850718	0.848454	0.212822	0.744522
Angiotensin II	0.810987	0.743911	0.793223	0.782467	0.694812	0.701708	1.14549	2.3274	0.772762	0.808637	0.79387	0.791756	0.324301	0.700058
Delta-Tocopherol	0.923123	1.8141	0.902902	0.890659	0.790884	0.798734	0.780648	1.09895	0.879612	0.920448	0.903639	0.901233	0.446069	0.483551
3-Chlorotyrosine	0.987776	1.05371	0.966139	0.953038	0.846276	0.854675	0.835322	1.50306	0.976971	4.50346	0.966927	2.14912	0.117356	1.27448
Aminoadipic acid	0.947224	0.865387	0.866346	0.773988	0.770732	0.673099	2.42863	0.674599	0.947954	0.713902	0.698663	0.78684	0.363253	0.538615
Diaminopimelic acid	1.79698	0.669472	0.131674	0.823907	1.46347	0.802366	1.59596	0.716164	0.128277	1.58136	0.131781	0.613805	0.176947	0.720019
L-Homocystine	1.32824	0.507054	0.677746	0.701384	0.965138	0.745101	0.988259	2.08708	2.35734	1.16216	0.745341	1.42161	0.322969	0.923836
N-Methylnicotinamide	0.451246	1.06503	1.39827	0.435377	1.81817	1.83594	0.458779	0.537195	1.92413	1.32005	0.441722	1.22863	0.614382	0.639838
Uric acid	0.944371	0.818724	0.952053	0.702541	0.583965	0.712167	0.744667	2.54151	0.419682	0.589708	0.55359	0.520993	0.018763	1.10602	*
Xanthine	0.953583	1.66419	0.466692	1.15288	0.082544	0.437363	0.28117	2.96157	0.166811	0.305263	0.114851	0.195641	0.032244	1.35849	*
Hypoxanthine	1.71609	1.30118	0.97734	0.889887	0.458926	0.586152	0.731512	1.33892	1.59424	0.884318	0.407506	0.96202	0.776041	0.954871
Adenosine	0.744341	0.73931	0.628227	0.945857	0.692671	1.2387	0.665888	2.34501	0.861699	0.896977	0.923374	0.894017	0.621662	0.428027
Delphinidin 3-glucoside	0.981293	1.27527	2.13543	0.153694	0.103777	2.3163	0.752531	0.281717	173.045	69.0995	7.8944	83.3462	0.00079	2.12924	*
